# Supplementary material for: Formation of a Family of Long Intergenic Noncoding RNA Genes with an Embedded Translocation Breakpoint Motif in Human Chromosomal Low Copy Repeats of 22q11.2—Some Surprises and Questions
Source: Noncoding RNA. 2018 Jul 20;4(3):16. doi: 10.3390/ncrna4030016 (PMC6162681; doi:10.3390/ncrna4030016)
Supplement: Supplementary file 1 [file ncrna-04-00016-s001.zip]

Archive with 4 entries (4 files):
- Figure S1.pdf
- Figure S2.pdf
- Figure S3.pdf
- Table S1.pdf
